# Supplementary material for: Development of a 1,2,4-Triazole-Based Lead Tankyrase Inhibitor: Part II
Source: J Med Chem. 2021 Dec 8;64(24):17936–49. doi: 10.1021/acs.jmedchem.1c01264 (PMC8713164; doi:10.1021/acs.jmedchem.1c01264)
Supplement: Supplementary file 1 — jm1c01264_si_001.csv [file jm1c01264_si_001.csv]

Compound number	Purity (%)	Smiles	TNKS2 IC50 (nM)	HEK293 IC50 (nM)
7	99.75	O=C(c1ncccc1)N[C@H](C1)C[C@@H]1c1nnc(-c(cc2)ncc2OC2CC2)n1-c(cccc1)c1F	8.6	49
8	99.64	CC(C)Oc(cc1)cnc1-c1nnc([C@H](C2)C[C@@H]2NC(c2ncccc2)=O)n1-c(cccc1)c1F	12	110
9	99.52	O=C(c1ncccc1)N[C@H](C1)C[C@@H]1c1nnc(-c2ccccc2)n1-c(cccc1)c1F	216	789
10	99.81	O=C(c1ncccc1)N[C@H](C1)C[C@@H]1c1nnc(-c2nccnc2)n1-c(cccc1)c1F	280	355
11	99.26	CCOc(cc1)cnc1-c1nnc([C@H](C2)C[C@@H]2NC(c2ncccc2)=O)n1-c1ccccc1	5.2	65
12	100	CCOc(cc1)cnc1-c1nnc([C@H](C2)C[C@@H]2NC(c2ncccc2)=O)n1-c1cccc(Cl)c1	13	83
13	96.37	CCOc(cc1)cnc1-c1nnc([C@H](C2)C[C@@H]2NC(c2ncccc2)=O)n1-c1ccc(C)s1	4.6	37
14	100	CCOc(cc1)cnc1-c1nnc([C@H](C2)C[C@@H]2NC(c2ncccc2)=O)n1-c(s1)ccc1Cl	12	27
16a	99.45	CCOc(cc1)cnc1-c1nnc([C@H](C2)C[C@@H]2NC(c2ccnc3cccnc23)=O)n1-c1ncccc1	5.8	36
16b	99.78	CCOc(cc1)cnc1-c1nnc([C@H](C2)C[C@@H]2NC(c2c3ncc(F)cc3ncc2)=O)n1-c1ncccc1	22	9
17a	99.53	CCOc(cc1)cnc1-c1nnc([C@H](C2)C[C@@H]2NC(c2ccnc3cccnc23)=O)n1-c1cnccc1	4.5	16
17b	97.68	CCOc(cc1)cnc1-c1nnc([C@H](C2)C[C@@H]2NC(c2c3ncc(F)cc3ncc2)=O)n1-c1cnccc1	5.8	9
18a	99.02	CCOc(cc1)cnc1-c1nnc([C@H](C2)C[C@@H]2NC(c2ccnc3cccnc23)=O)n1-c1ccncc1	5.4	13
18b	98.77	CCOc(cc1)cnc1-c1nnc([C@H](C2)C[C@@H]2NC(c2c3ncc(F)cc3ncc2)=O)n1-c1ccncc1	2.9	6
19	99.6	CCOc(cc1)cnc1-c1nnc(C(C2)(C3)CC23NC(c2ccnc3cccnc23)=O)n1-c1ncccc1	13	20
20	98.75	CCOc(cc1)cnc1-c1nnc(C(C2)(C3)CC23NC(c2ccnc3cccnc23)=O)n1-c1cnccc1	9.6	30
21	99.61	CCOc(cc1)cnc1-c1nnc(C(C2)(C3)CC23NC(c2ccnc3cccnc23)=O)n1-c1ccncc1	9.4	43
22a	100	CCOc(cc1)cnc1-c1nnc([C@H](C2)C[C@@H]2NC(c2ccnc3cccnc23)=O)n1-c1ccc(C)s1	0.73	0.81
22b	95.1	CCOc(cc1)cnc1-c1nnc([C@H](C2)C[C@@H]2NC(c2ccnc3cc(F)cnc23)=O)n1-c1ccc(C)s1	1.6	1
23	99.68	CCOc(cc1)cnc1-c1nnc([C@H](C2)C[C@@H]2NC(c2cccc3cccnc23)=O)n1-c1ccc(C)s1	2.4	1
24	100	CCOc(cc1)cnc1-c1nnc([C@H](C2)C[C@@H]2NC(c2cccc3nccnc23)=O)n1-c(cccc1)c1F	1.8	0.53
25	100	CCOc(cc1)cnc1-c1nnc([C@H](C2)C[C@@H]2NC(c2cc(F)cc3nccnc23)=O)n1-c(cccc1)c1F	1.5	1.5
26	99.87	CCOc(cc1)cnc1-c1nnc([C@H](C2)C[C@@H]2NC(c2cccc3ncc(C)nc23)=O)n1-c(cccc1)c1F	1.5	2.2
27	99.12	CCOc(cc1)cnc1-c1nnc([C@H](C2)C[C@@H]2NC(c2cccc3nc(C)cnc23)=O)n1-c(cccc1)c1F	1.1	2.4
28	97.19	CCOc(cc1)cnc1-c1nnc([C@H](C2)C[C@@H]2NC(c2cccc3nc(C)c(C)nc23)=O)n1-c(cccc1)c1F	2.6	4.3
29a	99.54	O=C(c1cccc2nccnc12)N[C@H](C1)C[C@@H]1c1nnc(-c(cc2)ncc2OC(F)F)n1-c(cccc1)c1F	1.9	1.2
29b	99.38	O=C(c1cc(F)cc2nccnc12)N[C@H](C1)C[C@@H]1c1nnc(-c(cc2)ncc2OC(F)F)n1-c(cccc1)c1F	2.4	0.508
30a	99.67	O=C(c1cccc2nccnc12)N[C@H](C1)C[C@@H]1c1nnc(-c2ncccc2)n1-c(cccc1)c1F	1.6	0.286
30b	100	O=C(c1cc(F)cc2nccnc12)N[C@H](C1)C[C@@H]1c1nnc(-c2ncccc2)n1-c(cccc1)c1F	2	0.794
31a	99.83	Cc1cccc(-c2nnc([C@H](C3)C[C@@H]3NC(c3cccc4nccnc34)=O)n2-c(cccc2)c2F)n1	1.7	1.5
31b	99.68	Cc1cccc(-c2nnc([C@H](C3)C[C@@H]3NC(c3cc(F)cc4nccnc34)=O)n2-c(cccc2)c2F)n1	1.6	0.169
